# Supplementary material for: Serum Amyloid A Is a Marker for Pulmonary Involvement in Systemic Sclerosis
Source: PLoS One. 2015 Jan 28;10(1):e0110820. doi: 10.1371/journal.pone.0110820 (PMC4321755; doi:10.1371/journal.pone.0110820)
Supplement: S1 Dataset — (XLSX) [file pone.0110820.s001.xlsx]

## Sheet: Sheet1
	SAA (ug/ml)	Adiponectin (ug/ml)	Sample type P=patient; C=control	Ethnicity: 1 White 2 AfricanAmerican 3 Asian 4 Hispanic 5 Other	Age (years)	Disease duration: 1 early (<36 months) 2 late (>36 months)	Disease subtype: 0 dcSSc 1 lcSSc	Skin score MRSS	Current smoking: 0 non-smoker 1 smoker	Previous smoker: 0 non-smoker 1 smoker	Gender: 0 male 1 female	ANA	ANA value	ANA pattern: 0 Nucleolar only 1 Homogenous 2 Speckled 3 Anticentromere 4 Homogenous+speckled	ANA Nucleolar	Autoantibodies: 0 no Ab 1 Scl-70 2 ACA 3 RNA PolIII	%FVC	%DLCO	HRCT groundglass: 0 negative 1 positive	HRCT honeycombing: 0 negative 1 positive	HRCT reticulation: 0 negative 1 positive	RVSP on Echo (mmHg)	PASP on Echo (mmHg)	Mean PA pressure (mmHg)	Pulmonary hypertension	BMI	BNP (pg/ml)	CRP (mg/dl)	ESR (mm/h)	PRO questionaries	SF-36 physical functioning (0-100)	SF-36 role physicia (0-100)	SF-36 pain index (0-100)	SF-36 General Health Perceptions (0-100)	SF-36 Vitality (0-100)	SF-36 Social Function (0-100)	SF-36 Role Emotional (0-100)	SF-36 Mental Health Index (0-100)	SF-36 standardized physical component (1-100)	SF-36 standardized mental health component (1-100)	PROMIS Fatigue Tscore	PROMIS Physical Function Tscore	PROMIS Depression Tscore	PROMIS Pain Tscore	PROMIS Satisfaction with Social Roles Tscore	PROMIS Sleep Disturbance Tscore	PROMIS Anxiety Tscore	HAQSDI-Standard Disability Index (0-3)	MMRC Dyspnea Scale Score
SSc_Reg1003	4.74	24.92	P	1	58	2	1	2	0	1	0	1	8	0	1		64	68	0	1	1		33		0	27.37	33
SSc_Reg1005	8.1	3.23	P	5	48	2	1	8	0	1	1	1	30	1	1	1	63	55	1	0	1		28		0	23.4	16
SSc_Reg1007	3.8	27.51	P	1	56	2	1	3	0	1	1					2	76	75	1	0	1				0	24.67	108.8
SSc_Reg1008	6.12	4.28	P	2	27	1	0	14	0	0	1	1	30	1	1	1	51	47	1	0	0		43	25	1	25.57	22.3
SSc_Reg1009	12.2	13.67	P	1	62	1	0	17	1	1	1	1	100	2	1											29.66	83.2
SSc_Reg1002	23.24	8.2	P	2	34	2	0	20	0	0	1	1	75	4	0	1	43	19	0	0	1		36		0	20.48	18.8
SSc_Reg1010	0.7	10.3	P	3	57	2	0	15	0	0	1	1	8	2	1	3	99	74	1	0	0		38		0	23.77	52.2	0.5	32
SSc_Reg1012	22.92	2.75	P	2	62	2	1	4	0	1	1	1	75	2	1		77	40	0	0	1		46	33	1	31.86	294.6
SSc_Reg1013	46.9	9.44	P	2	68	2	1	4	0	1	1	1	100	3	0	2	51	39	1	1	0		34	22	0	36.33	39.7	0.5	50
SSc_Reg1015	3.5	1.64	P	3	36	1	0	18	0	0	0	1	75	4	0	1	83	43	1	1	0		44		1	28.35	17.4	0.7
SSc_Reg1023	72.26	16.71	P	1	48	2	1	2	0	0	1	1	8	0	1	0	65	65	0	0	1		36	26	1	48.19	18.1	1.5	77
SSc_Reg1024	9.12	18.33	P	1	54	2	0	22	0	0	1	1	8	2	0		67	82					41	19	0	19.93	77.7		12
SSc_Reg1029	18.58	21.69	P	3	44	1	0	30	0	0	1	1	15	2	0	3	71	59	0	0	0	27		21	0	18.09	243		3
SSc_Reg1031	2.1	23.46	P	1	53	2	1	3	1	1	1	1	30	2	0		69	66	0	0	0		26		0	25.44	42.3	0.5
SSc_Reg1020	15.78	23.19	P	1	51	2	1	4	0	0	1	1	75	3	0	2	61	54	0	0	0	40		20	0	31.15	170.6	0.8	5
SSc_Reg1050	4.12	7.41	P	1	60	2	1	4	0	0	1	1	30	4	0	1	78	41	1	0	0	35			0	36.58	26.7	0.6	26
SSc_Reg1057	4.82	11.73	P	1	62	2	1	16	0	1	0	1	75	3	0	2	69	44	0	0	0		63	28	1	25.4	25.4	0.6	45
SSc_Reg1058	9.8	19.84	P	1	65	2	1	2	0	1	1	1	15	0	1		60	66	0	0	0		35		0	19.8	19.8
SSc_Reg1062	6.7	7.91	P	3	48	1	0	19	0	1	1	1	15	2	0		119	108	0	0	0	27			0	36.5	36.5	0.5	5
SSc_Reg1065	6.1	5.82	P	1	65	1	0	12	0	0	1	1	75	1	1	1										24.2	20.4	0.6	26
SSc_Reg1066	20.54	3.04	P	2	21	1	0	15	0	0	0	1	50	1	0	1	53	40	1	0	0			27	1	23.03	412	1.5	39
SSc_Reg1074	7.54	4.48	P	3	60	2	0	2	0	0	1	1	30	1	1	1	44	23	1	1	0			26	1	30.3	51.4
SSc_Reg1041	36.2	24.63	P	1	49	2	1	11	0	0	1	1	100	4	0	1	29	43	0	1	0				0	14.04	77.3	1.9	81
SSc_Reg1051	27.56	4.26	P	1	64	2	1	2	0	1	1	1	100	3	0	2	68	26	1	0	1		60	41	1	21.73	179.2
SSc_Reg1076	10.1	4.39	P	1	42	2	1	5	0	0	1	1	75	2	1		64	49	1	1	1		30		0	32.61	35.3			SScReg_1076	100	100	100	67	93.75	100	100	100	54.9993	61.7891	33.7	56.9	41	41.6	64.1	32	40.3	0	0
SSc_Reg1079	5.1	8.38	P	2	57	2	1	4	0	1	1	1	100	3	1	2	78	89	0	0	0	40			1	39.83	31.2	0.5	20
SSc_Reg1080	3.8	7.25	P	1	55	1	0	19	0	0	1					3	81	82	0	0	0		27		0	25.76	91.6			SScReg_1080	30	62.5	74	42	37.5	62.5	100	60	35.1695	49.6792	58.9	39.9	58.9	41.6	43.4	73.3	58		1
SSc_Reg1084	1.3	2.87	P	1	57	2	0	10	0	1	0	1	30	0	1		80	72	0	0	0		44		1	23.87	16.6
SSc_Reg1085	6.2	9.03	P		58	1	1	18	0	0	1	1	75	3	0	2										27.8	23.2	0.5	5
SSc_Reg1086	10.5	9.93	P	2	56	2	1	2	0	0	1	1	30	1	1	1										36.3	18.6	2.1	32
SSc_Reg1067	4.94	8.57	P	1	56	2	0	34	0	1	1	1	8	2	1		92	62	0	0	0					33.7	35.1
SScReg_1091_2	19.4	22.5	P	1	60	2	1	5	0	1	1	1	75	3	0	2	62	20	1	0	0		64	46	1	27.21	891.2	1	8
SScReg_1092_2	163.1	29.2	P	1	51	2	0	5			1	1	15	1	1	1										21.8				SScReg_1092	60	68.75	51	40	37.5	75	58.3333	40	44.2369	34.9912	55	48.2	60.5	58.9	50	49.6	63.5	1.375	1
SScReg_1094_3	432.6	12.2	P	1	54	2	0	15	0	0	1	1	75	3	0	2	86	57	0	0	0	18			0	29.21	58.7
SScReg_1096_2	1.6	13	P	4	26	2	1	5	1	1	1	1	100	2	0		88	90	1	0	1				0	26.9	70.2	0.5	6	SScReg_1096	30	50	22	10	12.5	50	50	30	30.5546	29.9244	75.8	34.5	71.4	75.6	38.7	55.3	73.8	1.625	1
SScReg_1097_3	10.8	11.7	P	1	64	1	0	9	0	0	1	1	30	2	0	3	66	65	0	0	0				0	39.3	148.1	1.2	20
SScReg_1099_2	8.6	36	P	1	63	2	1	2	0	1	1	1	100	3	0				0	0	0		45		1	23.91	210.1	0.5	8	SScReg_1099	80	37.5	32	87	62.5	87.5	100	75	38.782	57.4117	51	56.9	41	65	51.6	53	40.3	0.5	1
SScReg_1100_2	9.7	6.8	P	1	39	1	0	14	0	0	1	1	75	1	1	1	61	54	1	0	0		28		0	19.51	42.1	2	15
SScReg_1103_3	5.8	10.2	P	1	54	2	0	13			1	1	50	2	1	3	70	70	1	0	0	40			1	29.63	41.5	1	35	SScReg_1103	35	75	74	62	50	75	100	75	38.4353	55.4808	55.2	39	41	57	38.7	54.5	48.1	1.75	2
SScReg_1107_2	3.9	11.7	P	1	48	1	0	25	0	0	0	1	15	2	0	0										24.43	62.2	0.5	1
SScReg_1110_2	2.6	16.5	P	1	51	2	1		0	1	1	1	75	2	1		82	52	1	1	0		40	47	1	29.19	275
SScReg_1111_2	17.7	34.9	P	1	73	2	1		0	1	1	1	75	3	0	2											20.6	0.5	1
SScReg_1113_2	753.4	8.8	P	1	53	1	0	8	0	0	1	1	75	1	1	1	59	62	1	1	1				0	23.03	75.5	7.4	76	SScReg_1113	20	18.75	41	47	50	62.5	50	80	25.7039	50.898	60.8	33	57.2	62.4	40.5	59.2	57.5	2.5	0
SScReg_1115_3	17.3	11.5	P	1	44	2	1	6	0	0	1	1	30	0	1		86	63	0	0	0				0	27	88.1
SScReg_1116_2	8.5	12.4	P	4	73	2	1	3	0	1	1	1	50	3	0	2										24.51	105.6	0.8	9
SScReg_1118_3	48.5	33.2	P	1	67	2	1	4	0	1	1	1	75	3	0	2										20.5		0.5	9
SScReg_1120_2	19.9	4	P	2	62	1	1	6	0	0	1	1	30	2	0		86	53	1	0	1		25		0	24.42	41.2		0
SScReg_1121_2	1.1	8.9	P	4	47	2	0	26	0	0	1	1	30	0	1		71	66	1	0	1			21	0	20.85	58.4	0.6	20
SScReg_1122_2	6.7	36.1	P	1	50	2	1	4	0	1	1	1	75	3	0		78	49	1	0	1	35			0	24.8	58.8	0.5	8
SScReg_1123_2			P	1	64	2	1	5	0	1	1	1	100	3	0	2	93	43	0	0	0	45		18	1	25.42		0.6	4
SScReg_1046_2	27.3	8.7	P	1	37	1	0	21	0	0	1	1	50	2	0		73	62	1	1	1				0	29.11	115.3	0.7	10
SScReg_1125_3	6.6	9.7	P	1	60	2	0				1	1	15	2	0											28.9	42.1
SScReg_1127_2	7.4	18.3	P		60	2	1	6	0	0	1	1	50	0	1											29.86	79.2
SScReg_1128_2	161.4	8	P	4	51	1	0	6	0	1	0						98	70	0	0	0				0	26.84	116	0.8	28
SScReg_1129_2	4.1	14.3	P	1	46	1	1	5	0	0	1					3										32.8	43.4	1.8	65
SScReg_1130_2	6	15.2	P	1	62	2	1	4	0	0	1	1	15	2	0	0	92	72	0	0	0		53	30	1	36.96	210.9
SScReg_1078_2	4.3	2.8	P	2	75	2	1	10	0	1	1	1	8	2	0	3	115	61				35			1	24.73	51.6	0.6	5
SScReg_1134_2	8.8	17.1	P	1	39	2	1	5	0	0	1	1	15	1	1	1	81	103	1	0	1		37		1	25.87	10.8	0.5	22
SScReg_1135_3	57.9	23	P	1	62	1	0	16	0	1	0	1	15	2	0	0										27.7	22.7	1	7	SScReg_1135	10	0	22	10	12.5	25		30			64.7	26.8	60.5	75.6	29	53.2	61.4	1.625	skipped
SScReg_1137_2	2.4	12.5	P	2	47	2	1	3	0	0	0	1	8	0	1	0										29.78	62.6	0.5	1
SScReg_1138_3	10.8	15.7	P	1	64	2	1	6	0	1	1															31.7
SScReg_1139_2	12.9	17.8	P	1	35	1	0	8	0	0	1	1	50	1	1	1	65	82	1	0	1					32.26	56.1	0.6	6
SScReg_1144_2	7.2	26.8	P	1	61	2	1	2	0	1	1	1	50	3	0	2											24.6	0.5	1	SScReg_1144	100	100	84	42	50	87.5	75	70	55.2591	42.7553	51	56.9	55.9	41.6	54.1	53.6	59.6	0.25	0
SScReg_1150	6.8	6.1	P	1	48	2	0	22	0	1	1	1	30	1	1	1	70	69	1	0	1		28		0	26.21	153.3	1.3	15	SScReg_1150	65	50	51	57	43.75	50	50	40	45.4897	31.4015	57.1	56.9	55.9	60	43.3	55.8	53.6	0.5	1
SScReg_1151_2	49.6	21.6	P	1	52	2	1	4	0	0	1	1	75	3	0	2	93	52	0	0	0		27		0	20.97	46.9
SScReg_1154_2	0.4	36.4	P	1	56	2	0	13	0	0	1	1	30	1	1	1	87	85	1	0	0		22	20	0	23.33	15.4
SScReg_1155_2	1.8	12.4	P	2	34	2	1	7	0	0	1	1	30	1	1	1	80	46	1	1	1		30		0	23.8	20.2
SScReg_1157_2	7.1	5.8	P	2	51	1	0	9	0	0	1	1	100	0	1	0	70	61	1	0	1				0	27.11	17.2			SScReg_1157	50	56.25	62	77	62.5	75	100	90	37.0213	60.8893	64.7	37.4	55.4	61.3	47.8	61.4	55.3	1.625	0
SScReg_1158_3	3.4	5.6	P	1	23	2	1	2	0	0	1	1	50	0	1		148	84	0	0	0				0	31.75	7.1
SScReg_1146_2	114.7	14	P	2	41	2	0	27	0	0	1	1	100	4	0	1	40	17	1	0	1		35	29	1	23.87	112.5
SScReg_1034_2	32.4	21	P	1	66	2	1	12	0	0	1	1	15	1	1	1	83	62	1	1	0	45		21	1	22.48	109.3			SScReg_1034	75	62.5	22	40	31.25	100	58.3333	40	41.9901	37.2306	53.2	47.6	55.4	62.3	39.3	59.7	60.3	0.375	0
SScReg_1081_3	15.4	7.8	P	1	45	2	0	26	0	0	1	1	15	2	0	3	80	66	1	0	1	35			0	25.89	24.4		35
SScReg_1030_2	1.8	21.3	P	1	52	1	1	7	0	0	1						70	77	0	0	0	48		18	1	19.49	129.3
SScReg_1165_3	4.8	9.6	P	1	40	1	0	45	0	0	1	1	15	2	0	0	53	32	1	0	1		34	24	0	20.17	25.7		11
SScReg_1171_2	7.7	25.5	P	1	61	2	1	4	0	1	1	1	50	0	1	3	75	20					74		1	27.62	657.7
SScReg_1172_2	5.7	9	P	1	49	1	1				0	1	50	3	0	2										29.3	80.6	0.5	1
SScReg_1055_2	0.6	36.6	P	1	63	2	1	4	0	0	1					2	89		0	0	1				0	23.8				SScReg_1055	45	37.5	41	25	37.5	37.5	83.3333	70	28.288	47.3491	51	41.7	55.4	56.9	29	51.7	47.9	0.875	0
SScReg_1043_3	18.4	31.1	P	1	61	2	0	7	0	1	1	1	75	4	0	1	78	72	1	0	0		31			23.56	92.6	0.5	20
SScReg_1177_3	24.5	14.7	P	1	21	2	1	7	0	0	1	1	50	2	1	1	48	44	1	1	1		24		0	15.91	113.4	0.7
SScReg_1179_1	2	11.2	P	2	29	2	1	6	0	0	1	1	50	2	0		45	31	1	0	0	34			0	26.52	16.9	0.5	20
SScReg_1180_2	7.8	32.8	P	1	71	2	1	4			1	1	75	3	0	2	81	42							0	18.02	60.4	1.6
SScReg_1181_2	10.2	21.5	P	1	61	2	1	2			1	1	50	3	0	2											100.9	1	15
SScReg_1064_2	31.9	18.3	P	1	58	2	1	5	0	1	1	1	50	3	0	2	81	73	0	0	0	27			0	23.55	80.3
SScReg_1095_2	2.1	13.3	P	1	42	2	0	11	0	1	1	1	50	1	1	1	83	60	1	1	1				0	20.43	17.2		12	SScReg_1095	80	50	100	77	43.75	75	50	90	50.8248	44.3963	75.8	48.2	41	41.6	64.1	40	40.3	0.875	1
SScReg_1106_2	17.5	13.4	P	1	31	1	1	2			1	1	75	0	1	0	101	97	0	0	0		18		0	26.7	20.9		0
SScReg_1141_2	11.5	4.9	P	1	53	1	0	16	0	0	1	1	15	2	1		75	53	0	0	1		34		0	22.65	24.2	0.6	35
SScReg_1184_2	8.3	20.4	P	1	58	2	1	4	0	1	1	1	100	3	0	2	101	93								27	69.4
SScReg_1185_2	29.2	21.7	P	1	58	1	0	25	0	1	1	0				0	83	66	0	0	0	32			0	27.5	127.9
SScReg_1188_2	35.7	20.5	P	4	51	2	1	4	0	0	1	1	30	2	0	3	35	15					77		1	32.5	732.1
SScReg_1194_2	7.3	6.9	P	1	39	1	1	2	0	1	1	1	75	3	0	2	97	91	0	0	0		54		1	29.02	58.9	0.7	3
SScReg_1195_2	7.2	32.7	P	1	67	2	1	2	0	0	1	1	50	3	0	2	83	79					25		0	35.87	74.2	0.8	45
SScReg_1199	7.2	24.2	P	1	49	2	1	9	0	0	0	1	50	0	1	0			0	0	0		42	21	1	25.34	42.9			SScReg_1199	100	100	100	47	75	100	100	85	54.2151	55.6306	33.7	56.9	48.9	41.6	64.1	36.9	40.3	0	0
SScReg_1153_3	17.7	35.5	P	4	34	2	1	2	0	1	1	1	75	2	0		81	57	1	0	1		30		0	19.72	34.8	0.8		SScReg_1153	40	68.75	31	32	37.5	50	100	70	29.6525	51.5227	64.7	38.7	48.9	63.9	38.7	56.2	55.2	1.875	1
SScReg_1014_3	10.2	19.5	P	4	48	2	1	4	0	1	1	1	75	3	0	2	88	43	0	0	0		37	29	1	29.29	32.1			SScReg_1014	45	56.25	41	32	37.5	62.5	50	55	36.4694	38.4692	51	41.4	54.2	65.5	46	54.5	56	1.625	2
SScReg_1042_2	2.6	26	P	1	48	2	0	8	0	0	1	1	75	1	1	1	43	41	1	0	1		30	18	0	22.96	19.1		40	SScReg_1042	0	0	84	27	50	12.5	50	40	28.0816	35.314	75.8	32.1	54	41.6	29	63.8	51.7	1.375	3
SScReg_1075_2	2.2	25.8	P	1	53	1	1	5	0	1	1	1	15	0	1	0	74	59	1	0	0		37		0	25.99	95.9			SScReg_1075	90	93.75	84	77	75	100	83.3333	85	54.4849	53.9592	43.1	56.9	41	50.2	50	41.2	40.3	0	0
SScReg_1048_3	2.4	7	P	1	39	2	0	12	0	0	0	1	15	2	0		90	73	1	0	0		25		0	33.6	9.3	0.5	1	SScReg_1048	70	75	51	37	43.75	75	66.6667	75	41.5178	45.7418	48.6	48.1	41	55.7	44.9	48.2	51.7	0.125	1
SScReg_1206_3	12.7	14.5	P	1	71	2	1	6	0	0	0	1	30	2	0	3								25	1	23.1	46.7	0.6	31
SScReg_1117_3	8.1	9.4	P	1	45	2	0	23	0	1	1	1	15	0	1		94	65	0	0	0		24		0	20.25	16.8			SScReg_1117	70	100	84	57	75	100	100	90	47.282	60.4858	43.1	56.9	41	41.6	64.1	41.2	40.3	0	0
SScReg_1207_3	3.8	14.3	P	1	57	1	1	3	0	0	1	1		4	0	0	114	56	0	0	0		50	41	1	25.42	49			SScReg_1207	65	81.25	100	43.75	75	50	75	55	51.1346	40.8156	43.2	45	48.9	41.6	55.6	55.8	48.1	0.125	skipped
SScReg_1124_3	3.8	32	P	1	63	2	1	4	0	1	0	1	8	2	0	1	52	22	1	0	1		29	29	1	20.98	396.9
SScReg_1213_3	1.8	23.8	P	4	30	2	0	10	0	0	1	1	75	4	0	1	81	82	0	0	0				0	21.16	11.9
SScReg_1214_3	9.9	24.7	P	1	55	2	1		0	0	1	1	30	1	1	1	69	65	1	1	1		38	21	0	19.05
SScReg_1215_3	46.6	12.1	P	2	24	2	0	35	0	1	0	1	100	1	0	1										34.04	31.9	3	55
SScReg_1202_3	190.8	24.1	P	3	36	2	1	6	0	1	1	1	30	1	1	1	22	5	0	1	0		95	36	1	13.11	48.4		55
SScReg_1221_3	2.8	15.4	P	1	57	1	0	12	1	1	1	1	100	3	0	2	95	79	0	0	0		24		0	27.11	102.3	0.5	2
SScReg_1222_2	253.2	10.8	P	3	50	1	0	40	0	0	1	1	15	2	0	3										27.73	68.7	0.7	3
SScReg_1176_3	8	30	P	1	60	2	0	18	0	0	1	1	30	2	1	3	91	68					39		0	18.84	140.1
SScReg_1223_3	9.4	25	P	1	67	2	1	25	0	1	1	1	50	3	0	2										33.8	44.4	0.6	4
SScReg_1224_3	3.1	27.9	P	1	54	1	1	11	0	0	1	1	75	1	1	1	130	81	1	0	0		30		0	25.34	40.9			SScReg_1224	100	93.75	74	77	75	100	100	85	53.4345	56.7771	43.1	56.9	41	52.4	64.1	41.2	40.3	0.25	0
SScReg_1225_3	46.2	38.2	P	1	66	2	1	4	1	1	1	1	30	0	1	0	99	57	0	0	1	27		12	0	23.38	66.3
SScReg_1226_3	112.8	29.7	P	1	54	2	0	21	0	0	0	1	30	2	0	3										25.4
SScReg_1227_2	0.7	15.9	P	1	50	1	1	5	1	1	0	1	50	3	0	2											62.2	0.7	2
SScReg_1230_2	5.3	8.3	P	2	57	2	0	12	0	1	1	1	30	1	1	1										26.92	167.2	0.5	14	SScReg_1230	60	25	22	22	43.75	50	50	55	31.2377	38.652	60.7	41.8	57.6	72	42.3	46.4	63.5	0.375	1
SScReg_1235_2	121.6	17.1	P	1	67	2	1	2	0	1	1	1	15	0	1		57	39	1	0	1	39			1	37.94	21.9	1.3	31	SScReg_1235	5	25	22	5	37.5	12.5	33.3333	40	22.7906	31.4926	69	30.9	69.5	71.6	36	68.3	67.4	2.125	3
SScReg_1236_2	21.1	27.3	P	2	82	2	1	2	0	0	1	1	50	3	0	2	114	81	0	0	0		30	24	0	22.31	48.8	0.5	0
SScReg_1237_2	0.7	15	P	4	45	1	1	3	0	0	1	1	8	4	0	1							26		0	21.7	29.2	0.5	6
SScReg_1132_2	7.4	5.9	P	1	47	1	1	2	0	1	1	1	50	1	1	1	88	75							0	27.16	35.7			SScReg_1132	90	100	74	92	87.5	100	100	100	52.6094	62.9044	48.6	56.9	41	50.2	64.1	32	40.3	0.5	1
SScReg_1239_2	5.4	19.9	P	1	47	2	1	4	0	0	1	1	8	1	1	0	66	71					29		0	27.61	150.6
SScReg_1241_2	218.9	4.6	P	1	52	1	0	26	0	0	0	1		4	0	3			0	0	1	30			0	30.42	29.7	1	20	SScReg_1241	35	0	31	67	58.3333	75	83.3333	75	24.5516	58.44	60.7	40.1	41	68	29	55.5	47.9	1.5	0
SScReg_1242_3	6.6	13.3	P	1	51	2	1	8	0	0	1	1	30	0	1	0	66	56							0	37.11	176	1.5	28
SScReg_1244_2	44.2	30.4	P	1	59	1	0	4	0	1	0	1	30	2	0		47	64	1	1	1		32	32	1	22.03	460
SScReg_1245_2	8	15.4	P		55	2	1	2			1						123	76							0	21.96				SScReg_1245	100	100	84	47	93.75	100	100	90	51.716	59.8608	46	56.9	41	41.6	64.1	46.4	40.3	0	0
SScReg_1248_2	7.3	19.1	P	1	63	2	0	36	0	1	1	1	100	3	0	2										33.8	154.4	0.8	55
SScReg_1255_3	210.7	49.3	P	1	43	2	1	6	0	0	1	1	75	1	1	1	53	20	1	1	0	40		39	1	23.6	43.6	0.6	36	SScReg_1255	55	50	62	20	43.75	75	58.3333	50	38.7083	39.5492	53.2	36.5	60.5	55.7	43.3	48.3	59.6	0.625	1
SScReg_1259_3	11.3	40.4	P	1	82	2	1	5	0	1	1	1		2	0	3	88	54							0	23.2	228.9
SScReg_1174_2	4.7	14.6	P	5	50	2	1	5	0	0	1	1	30	2	0		44	62	0	0	1		36	14	0	21.2	42.5	0.7	19
SScReg_1262_3	3.5	41	P	1	50	2	1	4	1	1	0	1	30	0	1	0										19.9	926.1	1		SScReg_1262	45	62.5	22	30	56.25	87.5	100	85	26.521	62.4314	48.7	45.3	41	66.7	46.3	69.4	40.3	0.25	2
SScReg_1263_3	12.9	32.5	P	1	51	1	1	6	0	0	1	1		3	0	2										22.4	32.4			SScReg_1263	100	100	84	72	68.75	100	100	85	54.9519	55.3666	48.6	56.9	53	41.6	64.1	44.2	49	0	0
SScReg_1265_2	2.9	0	P	1	29	2	1	3	0	0	1	1	30	0	1											19.8	31.1
1	4.72	4.37	C		44						0
2	4.4	15.34	C		57						1
3	2.4	6.56	C		44						0
4	1.3	11.13	C		55						0
5	4	8.66	C		24						0
6	4.5	17.02	C		19						1
7	7.3	5	C		57						0
8	5.2	6.68	C		30						1
9	2.4	5.18	C		33						0
10	1.4	8.85	C		43						0
11	3.7	18.06	C		47						0
12	2.7	8.04	C		37						0
13	1.3	15.77	C		41						0
14	5.72	5.63	C		64						0
15	4	26.82	C		55						1
16	8.9	11.46	C		29						0
17	3.5	15.47	C		55						0
18	3.2	5.42	C		61						0
19	3.3	8.57	C		35						0
20	8.5	19.99	C		54						0
21	0.4	20.46	C		47						0
22	5.8	18.17	C		53						1
23	1.4	23.09	C		24						0
24	4	7.26	C		62						0
25	3.5	11.46	C		25						0
26	1	8.14	C		35						0
27	0.5	5.16	C		52						0
28	1.9	10.69	C		64						0
29	16.2	4.85	C		44						0
30	5.54	5.98	C		59						0
31	1.6	8.15	C		35						0
32	11.4	27.8	C		56						1
33	0.7	11.5	C		59						0
34	0.7	15.4	C		37						1
35	3.5	17.8	C		31						0
36	7		C		41						0
37	3.9		C		28						1
38	7.2		C		54						1
39	4.1	24	C		58						0
40	4.1	21.5	C		21						1
41	11.6	8.5	C		36						1
42	6	18.3	C		62						1
43	0	10.9	C		36						0
44	1.1	5.9	C		28						0
45	9.7	15.5	C		38						1
46	9.8	21.5	C		53						1
47	1.8	18.4	C		51						0
48	183.5	13.9	C		42						1
49	4	13.7	C		57						0
50	0.3	10.9	C		55						0
51	3.1	16	C		43						0
52	8	28.7	C		25						1
53	15.3	15.5	C		43						0
54	9.2	10	C		47						0
55	10.2	14.8	C		43						0
56	1.6	16.5	C		38						1
57	3.7	3.9	C		42						0
58	0.8		C		59						0
59	4.8	17.1	C		30						0
60	4	25.2	C		42						1
61	5	13	C		58						0
62	2.4	10.5	C		49						0
63	3.1	23	C		45						1
64	48.9	14.8	C		42						0
65	2.9	19	C		34						0
66	2	24.2	C		32						0
67	0.2	6.4	C		37						0
68	7.9	18.4	C		19						1
69	4.7	27.1	C		40						1
70	0.3	28.2	C		54						1
71	1	9.1	C		54						0
72	4.4	31.2	C		21						1
73	13.5	20.1	C		42						1
74	0.9	18.4	C		20						1
75	4	25.8	C		24						1
76	12.1	23.7	C		57						0
77	4.7	8.8	C		47						0
78	1.2	21.9	C		36						0
79	2.6	15.8	C		42						1
80	29.6	12	C		47						0
81	19.2	24.7	C		21						1
82	3.5	11.3	C		49						0
83	2.6	13	C		48						1
84	2.5	12.8	C		46						1
85	4.6	19.6	C		58						1
86	0.5	14.3	C		43						0
87	6	30.3	C		53						0
88	1.1	17	C		35						1
89	5.4	29.4	C		40						0
90	2.2	16.2	C		60						0
91	3		C		32						0
92	24.2		C		39						0
93	12.7		C		32						0
94	2.3		C		53						1
95	5.6		C		64						0
96	3.6		C		41						1
97	1.7		C		43						0
98	7.4		C		56						0
[truncated: 8 more columns]
